# Supplementary material for: Comprehensive, atomic-level characterization of structurally characterized protein-protein interactions: the PICCOLO database
Source: BMC Bioinformatics. 2011 Jul 29;12:313. doi: 10.1186/1471-2105-12-313 (PMC3161047; doi:10.1186/1471-2105-12-313)
Supplement: Additional file 1 — Atomic properties for each residue used in generation of PICCOLO interaction fingerprints. [file 1471-2105-12-313-S1.XLS]

## Sheet: Atomic_properties.csv
Residue	Atom	Hydrophobic	Aromatic	Cationic	Anioinic	H-bond donor	H-bond acceptor	vdW radius (Å)	covalent radius (Å)
ALA	C							1.61	0.77
ALA	CA							1.88	0.77
ALA	CB	+						1.88	0.77
ALA	N					+		1.64	0.7
ALA	O						+	1.42	0.66
ARG	C							1.61	0.77
ARG	CA							1.88	0.77
ARG	CB	+						1.88	0.77
ARG	CD							1.88	0.77
ARG	CG	+						1.88	0.77
ARG	CZ			+				1.61	0.77
ARG	N					+		1.64	0.7
ARG	NE			+		+		1.64	0.7
ARG	NH1			+		+		1.64	0.7
ARG	NH2			+		+		1.64	0.7
ARG	O						+	1.42	0.66
ASN	C							1.61	0.77
ASN	CA							1.88	0.77
ASN	CB	+						1.88	0.77
ASN	CG							1.61	0.77
ASN	N					+		1.64	0.7
ASN	ND2					+		1.64	0.7
ASN	O						+	1.42	0.66
ASN	OD1						+	1.42	0.66
ASP	C							1.61	0.77
ASP	CA							1.88	0.77
ASP	CB	+						1.88	0.77
ASP	CG				+			1.61	0.77
ASP	N					+		1.64	0.7
ASP	O						+	1.42	0.66
ASP	OD1				+		+	1.42	0.66
ASP	OD2				+		+	1.42	0.66
CYS	C							1.61	0.77
CYS	CA							1.88	0.77
CYS	CB	+						1.88	0.77
CYS	N					+		1.64	0.7
CYS	O						+	1.42	0.66
CYS	SG					+	+	1.77	1.04
GLN	C							1.61	0.77
GLN	CA							1.88	0.77
GLN	CB	+						1.88	0.77
GLN	CD							1.61	0.77
GLN	CG	+						1.88	0.77
GLN	N					+		1.64	0.7
GLN	NE2					+		1.64	0.7
GLN	O						+	1.42	0.66
GLN	OE1						+	1.42	0.66
GLU	C							1.61	0.77
GLU	CA							1.88	0.77
GLU	CB	+						1.88	0.77
GLU	CD				+			1.61	0.77
GLU	CG	+						1.88	0.77
GLU	N					+		1.64	0.7
GLU	O						+	1.42	0.66
GLU	OE1				+		+	1.42	0.66
GLU	OE2				+		+	1.42	0.66
GLY	C							1.61	0.77
GLY	CA							1.88	0.77
GLY	N					+		1.64	0.7
GLY	O						+	1.42	0.66
HIS	C							1.61	0.77
HIS	CA							1.88	0.77
HIS	CB	+						1.88	0.77
HIS	CD2		+	+				1.76	0.77
HIS	CE1		+	+				1.76	0.77
HIS	CG		+	+				1.61	0.77
HIS	N					+		1.64	0.7
HIS	ND1		+	+		+	+	1.64	0.7
HIS	NE2		+	+		+	+	1.64	0.7
HIS	O						+	1.42	0.66
ILE	C							1.61	0.77
ILE	CA							1.88	0.77
ILE	CB	+						1.88	0.77
ILE	CD1	+						1.88	0.77
ILE	CG1	+						1.88	0.77
ILE	CG2	+						1.88	0.77
ILE	N					+		1.64	0.7
ILE	O						+	1.42	0.66
LEU	C							1.61	0.77
LEU	CA							1.88	0.77
LEU	CB	+						1.88	0.77
LEU	CD1	+						1.88	0.77
LEU	CD2	+						1.88	0.77
LEU	CG	+						1.88	0.77
LEU	N					+		1.64	0.7
LEU	O						+	1.42	0.66
LYS	C							1.61	0.77
LYS	CA							1.88	0.77
LYS	CB	+						1.88	0.77
LYS	CD	+						1.88	0.77
LYS	CE							1.88	0.77
LYS	CG	+						1.88	0.77
LYS	N					+		1.64	0.7
LYS	NZ			+		+		1.64	0.7
LYS	O						+	1.42	0.66
MET	C							1.61	0.77
MET	CA							1.88	0.77
MET	CB	+						1.88	0.77
MET	CE	+						1.88	0.77
MET	CG	+						1.88	0.77
MET	N					+		1.64	0.7
MET	O						+	1.42	0.66
MET	SD	+					+	1.77	1.04
PHE	C							1.61	0.77
PHE	CA							1.88	0.77
PHE	CB	+						1.88	0.77
PHE	CD1	+	+					1.76	0.77
PHE	CD2	+	+					1.76	0.77
PHE	CE1	+	+					1.76	0.77
PHE	CE2	+	+					1.76	0.77
PHE	CG	+	+					1.61	0.77
PHE	CZ	+	+					1.76	0.77
PHE	N					+		1.64	0.7
PHE	O						+	1.42	0.66
PRO	C							1.61	0.77
PRO	CA							1.88	0.77
PRO	CB	+						1.88	0.77
PRO	CD							1.88	0.77
PRO	CG	+						1.88	0.77
PRO	N							1.64	0.7
PRO	O						+	1.42	0.66
SER	C							1.61	0.77
SER	CA							1.88	0.77
SER	CB							1.88	0.77
SER	N					+		1.64	0.7
SER	O						+	1.42	0.66
SER	OG					+	+	1.46	0.66
THR	C							1.61	0.77
THR	CA							1.88	0.77
THR	CB							1.88	0.77
THR	CG2	+						1.88	0.77
THR	N					+		1.64	0.7
THR	O						+	1.42	0.66
THR	OG1					+	+	1.46	0.66
TRP	C							1.61	0.77
TRP	CA							1.88	0.77
TRP	CB	+						1.88	0.77
TRP	CD1		+					1.76	0.77
TRP	CD2	+	+					1.61	0.77
TRP	CE2		+					1.61	0.77
TRP	CE3	+	+					1.76	0.77
TRP	CG	+	+					1.61	0.77
TRP	CH2	+	+					1.76	0.77
TRP	CZ2	+	+					1.76	0.77
TRP	CZ3	+	+					1.76	0.77
TRP	N					+		1.64	0.7
TRP	NE1		+			+		1.64	0.7
TRP	O						+	1.42	0.66
TYR	C							1.61	0.77
TYR	CA							1.88	0.77
TYR	CB	+						1.88	0.77
TYR	CD1	+	+					1.76	0.77
TYR	CD2	+	+					1.76	0.77
TYR	CE1	+	+					1.76	0.77
TYR	CE2	+	+					1.76	0.77
TYR	CG	+	+					1.61	0.77
TYR	CZ		+					1.61	0.77
TYR	N					+		1.64	0.7
TYR	O						+	1.42	0.66
TYR	OH					+		1.46	0.66
VAL	C							1.61	0.77
VAL	CA							1.88	0.77
VAL	CB	+						1.88	0.77
VAL	CG1	+						1.88	0.77
VAL	CG2	+						1.88	0.77
VAL	N					+		1.64	0.7
VAL	O						+	1.42	0.66
